# Supplementary material for: Improved random forest classification model combined with C5.0 algorithm for vegetation feature analysis in non-agricultural environments
Source: Sci Rep. 2024 May 6;14:10367. doi: 10.1038/s41598-024-60066-x (PMC11074256; doi:10.1038/s41598-024-60066-x)
Supplement: Supplementary file 1 — Supplementary Information. [file 41598_2024_60066_MOESM1_ESM.txt]

The Aerial Imagery Forest Classification (AIFC) dataset is an aerial imagery dataset designed for forest classification research, containing high-resolution imagery data acquired for forest regions. It is used to train and evaluate the performance of forest classification algorithms and models.
AIFC dataset：https://www.gisrsdata.com
